# Supplementary material for: Importance of prostate androgen-regulated mucin-like protein 1 in development of the bovine blastocyst
Source: BMC Dev Biol. 2019 Jul 5;19:15. doi: 10.1186/s12861-019-0195-7 (PMC6612098; doi:10.1186/s12861-019-0195-7)
Supplement: Supplementary file 1 — Effects of GapmeR treatment on expression of 90 genes at the compact morula (Table S1) and blastocyst (Table S2) stages. Data are least-squares means + SEM of fold-change expression relative to the geometric means of five housekeeping (ACTB, GADPH, HPRT1, H2AF2, and SDHA). Highlighted genes represent those where there was a significant effect of treatment. (XLSX 19 kb) [file 12861_2019_195_MOESM1_ESM.xlsx]

## Sheet: Morula stage
Gene symble	Treatment
	Vehicle	scrambled GapmeR	anti-PARM1 GapmeR		* Highlighted gene were significantly afected by treatment with anti-PARM1 GapmeR
ACKR4	0.001 ± 0.0003	0.001 ± 0.0003	0.001 ± 0.0003
ACTA2	0.029 ± 0.011	0.009 ± 0.011	0.006 ± 0.011
AJAP1	0.00001 ± 0.00001	0.00003 ± 0.00001	0.00001 ± 0.00001
ALPL	0.018 ± 0.004	0.014 ± 0.004	0.012 ± 0.004
AMOT	0.100 ± 0.034	0.099 ± 0.034	0.178 ± 0.034
ASGR1	0.001 ± 0.003	0.007 ± 0.003	0.003 ± 0.003
ASH1L	0.163 ± 0.023	0.170 ± 0.023	0.168 ± 0.023
BMP4	0.349 ± 0.053	0.338 ± 0.053	0.227 ± 0.053
CCL11	0.0001 ± 0.0001	0.0001 ± 0.0001	0.0001 ± 0.0001
CCL24	0.129 ± 0.021	0.135 ± 0.021	0.083 ± 0.021
CCL26	0.003 ± 0.001	0.004 ± 0.001	0.007 ± 0.001
CCR2	0.001 v 0.0005	0.003 ± 0.0005	0.0003 ± 0.0005
CCR3	0.003 ± 0.001	0.0007 ± 0.001	0.0004 ± 0.001
CCR4	0.002 ± 0.001	0.002 ± 0.001	0.004 ± 0.001
CCR5	0.00001 ± 0.00008	0.0001 ± 0.00008	0.00001 ± 0.00008
CCR7	0.00001 ± 0.0007	0.00135 ± 0.0007	0.00001 ± 0.0007
CDC42EP4	0.483 ± 0.048	0.561 ± 0.048	0.575 ± 0.048
CDH1	3.519 ± 0.195	3.529 ± 0.195	3.187 ± 0.195
CDH2	0.221 ± 0.083	0.045 ± 0.083	0.182 ± 0.083
CDX2	0.144 ± 0.021	0.166 ± 0.021	0.187 ± 0.021
CRB2	0.014 ± 0.003	0.010 ± 0.003	0.008 ± 0.003
CREB3l2	0.089 ± 0.017	0.043 ± 0.017	0.096 ± 0.017
CYP11A1	0.057 ± 0.116	0.009 ± 0.116	0.233 ± 0.116
DAB2	0.293 ± 0.022	0.256 ± 0.022	0.356 ± 0.022
DNMT1	0.287 ± 0.039	0.244 ± 0.039	0.336 ± 0.039
DNMT3A	0.196 ± 0.018	0.156 ± 0.018	0.222 ± 0.018
ELF5	0.003 ± 0.001	0.004 ± 0.001	0.001 ± 0.001
EOMES	0.029 ± 0.008	0.010 ± 0.008	0.010 ± 0.008
EPHA4	0.012 ± 0.002	0.008 ± 0.002	0.011 ± 0.002
ESRRB	2.452 ± 0.322	2.784 ± 0.322	2.247 ± 0.322
EZH2	0.581 ± 0.073	0.680 ± 0.073	0.601 ± 0.073
FGF4	0.133 ± 0.016	0.172 ± 0.016	0.119 ± 0.016
FGFR2	0.059 ± 0.007	0.059 ± 0.007	0.049 ± 0.007
FN1	3.866 ± 0.773	3.261 ± 0.773	4.018 ± 0.773
GATA2	0.581 ± 0.131	0.438 ± 0.131	0.707 ± 0.131
GATA3	0.214 ± 0.034	0.177 ± 0.034	0.212 ± 0.034
GATA6	2.071 ± 0.326	2.663 ± 0.326	2.289 ± 0.326
GJA1	0.151 ± 0.070	0.038 ± 0.070	0.171 ± 0.070
GNAT2	0.0006 ± 0.0002	0.0007 ± 0.0002	0.0001 ± 0.0002
GRB2	0.304 ± 0.023	0.312 ± 0.023	0.272 ± 0.023
HDAC1	1.049 ± 0.101	1.105 ± 0.101	1.081 ± 0.101
HDAC8	0.311 ± 0.035	0.362 ± 0.035	0.358 ± 0.035
HNF4A	0.008 ± 0.006	0.015 ± 0.006	0.019 ± 0.006
HSD3B1	0.057 ± 0.038	0.024 ± 0.038	0.093 ± 0.038
ID1	0.034 ± 0.004	0.036 ± 0.004	0.030 ± 0.004
ID2	0.162 ± 0.025	0.147 ± 0.025	0.105 ± 0.025
IFNT	0.0001 ± 0.00006	0.00009 ± 0.00006	0.0002 ± 0.00006
IL4	0.00002 ± 0.0001	0.00008 ± 0.0001	0.0001 ± 0.0001
INADL	0.035 ± 0.014	0.034 ± 0.014	0.071 ± 0.014
ITK	0.00001 ± 0.000002	0.00001 ± 0.000002	0.00001 ± 0.000002
KAT6B	0.160 ± 0.006	0.145 ± 0.006	0.165 ± 0.006
KAT8	0.297 ± 0.025	0.387 ± 0.025	0.323 ± 0.025
KDM2B	0.573 ± 0.063	0.646 ± 0.063	0.629 ± 0.063
LATS1	0.108 ± 0.008	0.132 ± 0.008	0.124 ± 0.008
LATS2	0.109 ± 0.013	0.118 ± 0.013	0.108 ± 0.013
MAPK13	0.027 ± 0.002	0.021 ± 0.002	0.025 ± 0.002
MBNL3	0.714 ± 0.042	0.692 ± 0.042	0.747 ± 0.042
MST1	0.026 ± 0.005	0.034 ± 0.005	0.027 ± 0.005
NANOG	0.088 ± 0.016	0.095 ± 0.016	0.064 ± 0.016
NF2	0.448 ± 0.040	0.546 ± 0.040	0.476 ± 0.040
PARD3	0.589 ± 0.053	0.672 ± 0.053	0.618 ± 0.053
PDGFRA	0.619 ± 0.078	0.477 ± 0.078	0.448 ± 0.078
PECAM1	0.060 ± 0.009	0.061 ± 0.009	0.062 ± 0.009
PLCB1	0.018 ± 0.008	0.003 ± 0.008	0.022 ± 0.008
POU5F1	4.785 ± 0.475	5.574 ± 0.475	4.801 ± 0.475
PPBP	0.00001 ± 0.0003	0.00002 ± 0.0003	0.0005 ± 0.0003
RAC1	1.908 ± 0.211	1.939 ± 0.211	1.842 ± 0.211
ROBO1	0.042 ± 0.007	0.021 ± 0.007	0.040 ± 0.007
RUNX1	0.247 ± 0.060	0.070 ± 0.060	0.141 ± 0.060
SAV1	0.285 ± 0.031	0.253 ± 0.031	0.261 ± 0.031
SFN	0.004 ± 0.00009	0.004 ± 0.0009	0.004 ± 0.0009
SLIT2	0.003 ± 0.001	0.003 ± 0.001	0.002 ± 0.001
SMYD3	0.042 ± 0.012	0.019 ± 0.012	0.051 ± 0.012
SNAI1	0.869 ± 0.397	1.549 ± 0.397	0.855 ± 0.397
SOX17	0.025 ± 0.003	0.027 ± 0.003	0.028 ± 0.003
SOX2	1.175 ± 0.208	1.620 ± 0.208	1.253 ± 0.208
SOX30	0.009 ± 0.003	0.004 ± 0.003	0.017 ± 0.003
STAT1	0.307 ± 0.060	0.181 ± 0.060	0.277 ± 0.060
STAT3	1.369 ± 0.179	1.205 ± 0.179	1.702 ± 0.179
STAT4	0.020 ± 0.014	0.003 ± 0.014	0.024 ± 0.014
TAZ	0.156 ± 0.032	0.257 ± 0.032	0.185 ± 0.032
TCF23	0.00001 ± 0.000002	0.00001 ± 0.000002	0.00001 ± 0.000002
TEAD4	0.741 ± 0.124	0.932 ± 0.124	0.797 ± 0.124
TET1	0.092 ± 0.016	0.098 ± 0.016	0.132 ± 0.016
TET2	0.073 ± 0.016	0.099 ± 0.016	0.086 ± 0.016
TFAP2C	2.100 ± 0.318	2.668 ± 0.318	2.041 ± 0.318
TJAP1	0.174 ± 0.037	0.187 ± 0.037	0.216 ± 0.037
TMEM232	0.032 ± 0.008	0.0364 ± 0.008	0.043 ± 0.008
YAP1	0.520 ± 0.026	0.520 ± 0.026	0.579 ± 0.026

## Sheet: Blastocyst stage
Gene symbol	Treatment
	Vehicle	scrambled GapmeR	anti-PARM1 GapmeR		* Highlighted gene were significantly afected by treatment with anti-PARM1 GapmeR
ACKR4	0.003 ± 0.0008	0.004 ± 0.0008	0.003 ± 0.0008
ACTA2	0.179 ± 0.035	0.222 ± 0.035	0.252 ± 0.035
AJAP1	0.0004 ± 0.001	0.001 ± 0.001	0.004 ± 0.001
ALPL	0.038 ± 0.009	0.066 ± 0.009	0.037 ± 0.009
AMOT	0.218 ± 0.026	0.252 ± 0.026	0.267 ± 0.026
ASGR1	0.005 ± 0.0008	0.005 ± 0.0008	0.004 ± 0.0008
ASH1L	0.070 ± 0.007	0.064 ± 0.007	0.077 ± 0.007
BMP4	0.039 ± 0.005	0.037 ± 0.005	0.0425 ± 0.005
CCL11	0.0002 ± 0.0002	0.0002 ± 0.0004	0.0008 ± 0.0004
CCL24	0.062 ± 0.007	0.074 ± 0.007	0.074 ± 0.007
CCL26	0.056 ± 0.005	0.063 ± 0.005	0.056 ± 0.005
CCR2	0.001 ± 0.0006	0.001 ± 0.0006	0.001 ± 0.0006
CCR3	0.00008 ± 0.0001	0.0003 ± 0.0001	0.0002 ± 0.0001
CCR4	0.005 ± 0.001	0.006 ± 0.001	0.008 ± 0.001
CCR5	1.649E-7 ± 3.13E-7	2.591E-6 ± 3.432E-7	1.993E-6 ± 3.432E-7
CCR7	0.001 ± 0.0004	0.004 ± 0.0004	0.001 ± 0.0004
CDC42EP4	0.375 ± 0.018	0.479 ± 0.018	0.455 ± 0.018
CDH1	4.483 ± 0.264	3.785 ± 0.264	4.189 ± 0.264
CDH2	0.021 ± 0.004	0.027 ± 0.004	0.034 ± 0.004
CDX2	0.373 ± 0.052	0.505 ± 0.052	0.499 ± 0.052
CRB2	0.002 ± 0.0009	0.003 ± 0.0009	0.001 ± 0.0009
CREB3l2	0.109 ± 0.007	0.122 ± 0.007	0.135 ± 0.007
CYP11A1	0.314 ± 0.055	0.325 ± 0.055	0.477 ± 0.055
DAB2	1.150 ± 0.085	0.971 ± 0.085	1.096 ± 0.085
DNMT1	0.077 ± 0.004	0.085 ± 0.004	0.082 ± 0.004
DNMT3A	0.534 ± 0.052	0.552 ± 0.052	0.631 ± 0.052
ELF5	0.004 ± 0.001	0.003 ± 0.001	0.007 ± 0.001
EOMES	0.0024 ± 0.0009	0.0021 ± 0.0009	0.003 ± 0.0009
EPHA4	0.051 ± 0.008	0.073 ± 0.008	0.064 ± 0.008
ESRRB	1.803 ± 0.072	1.907 ± 0.072	1.804 ± 0.072
EZH2	0.239 ± 0.009	0.234 ± 0.009	0.235 ± 0.009
FGF4	0.059 ± 0.013	0.071 ± 0.013	0.090 ± 0.013
FGFR2	0.055 ± 0.007	0.051 ± 0.007	0.057 ± 0.007
FN1	10.373 ± 0.609	9.488 ± 0.609	9.264 ± 0.609
GATA2	1.121 ± 0.080	1.380 ± 0.080	1.344 ± 0.080
GATA3	0.761 ± 0.059	0.796 ± 0.059	0.793 ± 0.059
GATA6	1.246 ± 0.064	1.772 ± 0.064	1.599 ± 0.064
GJA1	0.006 ± 0.002	0.005 ± 0.002	0.006 ± 0.002
GNAT2	0.0003 ± 0.0002	0.0002 ± 0.0002	0.0006 ± 0.0002
GRB2	0.303 ± 0.016	0.253 ± 0.016	0.260 ± 0.016
HDAC1	1.420 ± 0.086	1.351 ± 0.086	1.331 ± 0.086
HDAC8	0.391 ± 0.025	0.358 ± 0.025	0.370 ± 0.025
HNF4A	0.579 ± 0.046	0.602 ± 0.046	0.600 ± 0.046
HSD3B1	0.239 ± 0.055	0.236 ± 0.055	0.354 ± 0.055
ID1	0.024 ± 0.001	0.024 ± 0.001	0.023 ± 0.001
ID2	0.058 ± 0.012	0.0863 ± 0.012	0.101 ± 0.012
IFNT	0.003 ± 0.0003	0.003 ± 0.0003	0.004 ± 0.0003
IL4	0.00001 ± 0.000006	0.000002 ± 0.000006	0.00001 ± 0.000006
INADL	0.246 ± 0.030	0.260 ± 0.030	0.270 ± 0.030
ITK	1.649 ± 3.432	2.591E-6 ± 3.432E-7	1.993E-6 ± 3.432E-7
KAT6B	0.195± 0.016	0.191 ± 0.016	0.197 ± 0.016
KAT8	0.397 ± 0.026	0.335 ± 0.026	0.360 ± 0.026
KDM2B	0.746 ± 0.034	0.765 ± 0.034	0.716 ± 0.034
KRT8	5.065 ± 5.065	15.189 ± 3.271	11.058 ± 3.271
LATS1	0.115 ± 0.008	0.131 ± 0.008	0.124 ± 0.008
LATS2	0.099 ± 0.009	0.118 ± 0.009	0.118 ± 0.009
MAPK13	0.091 ± 0.013	0.112 ± 0.013	0.114 ± 0.013
MBNL3	0.343 ± 0.032	0.342 ± 0.032	0.316 ± 0.032
MST1	0.020 ± 0.002	0.017 ± 0.002	0.015 ± 0.002
NANOG	0.169 ± 0.032	0.187 ± 0.032	0.215 ± 0.032
NF2	0.577 ± 0.031	0.561 ± 0.031	0.627 ± 0.031
PARD3	0.444 ± 0.027	0.422 ± 0.027	0.453 ± 0.0274
PDGFRA	0.605 ± 0.048	0.550 ± 0.048	0.550 ± 0.048
PECAM1	0.181 ± 0.014	0.169 ± 0.014	0.217 ± 0.014
PLCB1	0.003 ± 0.001	0.006 ± 0.001	0.006 ± 0.001
POU5F1	4.377 ± 0.145	4.586 ± 0.145	4.574 ± 0.145
PPBP	0.0002 ± 0.0004	0.0008 ± 0.0004	0.0002 ± 0.0004
RAC1	2.031 ± 0.081	2.265 ± 0.081	2.285 ± 0.081
ROBO1	0.024 ± 0.002	0.023 ± 0.002	0.021 ± 0.002
RUNX1	0.110 ± 0.006	0.116 ± 0.006	0.106 ± 0.006
SAV1	0.147 ± 0.009	0.162 ± 0.009	0.150 ± 0.009
SFN	0.323 ± 0.036	0.295 ± 0.036	0.350 ± 0.036
SLIT2	0.003 ± 0.0006	0.003 ± 0.0006	0.003 ± 0.0006
SMYD3	0.031 ± 0.003	0.029 ± 0.003	0.034 ± 0.003
SNAI1	0.106 ± 0.005	0.137 ± 0.005	0.134 ± 0.005
SOX17	0.038 ± 0.009	0.059 ± 0.009	0.059 ± 0.009
SOX2	0.385 ± 0.017	0.400 ± 0.017	0.374 ± 0.017
SOX30	0.0009 ± 0.0003	0.0008 ± 0.0003	0.0001 ± 0.0003
STAT1	0.159 ± 0.008	0.144 ± 0.008	0.152 ± 0.008
STAT3	0.917 ± 0.041	0.959 ± 0.04	0.826 ± 0.041
STAT4	0.003 ± 0.001	0.002 ± 0.001	0.004 ± 0.001
TAZ	0.114 ± 0.010	0.120 ± 0.010	0.127 ± 0.010
TCF23	1.711E-6 ± 2.77E-7	2.591E-6 ± 2.77E-7	1.459E-6 ± 2.776E-7
TEAD4	0.475 ± 0.024	0.507 ± 0.024	0.554 ± 0.024
TET1	0.208 ± 0.019	0.226 ± 0.019	0.224 ± 0.019
TET2	0.057 ± 0.005	0.047 ± 0.005	0.056 ± 0.005
TFAP2C	1.604 ± 0.058	1.509 ± 0.058	1.430 ± 0.058
TJAP1	0.134 ± 0.006	0.153 ± 0.006	0.149 ± 0.006
TMEM232	0.015 ± 0.002	0.019 ± 0.002	0.0197 ± 0.002
YAP1	0.684 ± 0.031	0.657 ± 0.031	0.687 ± 0.031
